# Supplementary material for: Age-Related Changes in the Matrisome of the Mouse Skeletal Muscle
Source: Int J Mol Sci. 2021 Sep 29;22(19):10564. doi: 10.3390/ijms221910564 (PMC8508832; doi:10.3390/ijms221910564)
Supplement: Supplementary file 1 [file ijms-22-10564-s001.zip]

Archive with 5 entries (4 files):
- Table S2.pdf
- __MACOSX/
- __MACOSX/._Table S2.pdf
- Table S1.pdf
- __MACOSX/._Table S1.pdf
